# Supplementary material for: Using Wearable Devices to Examine the Associations of Sedentary Behavior with Perceived and Performance Fatigability Among Older Adults: The Study of Muscle, Mobility and Aging (SOMMA)
Source: Sensors (Basel). 2025 Apr 25;25(9):2722. doi: 10.3390/s25092722 (PMC12074308; doi:10.3390/s25092722)
Supplement: Supplementary file 1 [file sensors-25-02722-s001.zip]

Archive with 1 entries (1 files):
- sensors-3543204-supplementary.pdf
